# Supplementary material for: Pseudomonas donghuensis HYS gtrA/B/II Gene Cluster Contributes to Its Pathogenicity toward Caenorhabditis elegans
Source: Int J Mol Sci. 2021 Oct 4;22(19):10741. doi: 10.3390/ijms221910741 (PMC8509367; doi:10.3390/ijms221910741)
Supplement: Supplementary file 1 [file ijms-22-10741-s001.zip]

Archive with 1 entries (1 files):
- ijms-1370403-supplementary.pdf
